# Supplementary material for: Whole genome sequencing for the molecular characterization of carbapenem-resistant Klebsiella pneumoniae strains isolated at the Italian ASST Fatebenefratelli Sacco Hospital, 2012–2014
Source: BMC Infect Dis. 2017 Oct 10;17:666. doi: 10.1186/s12879-017-2760-7 (PMC5634883; doi:10.1186/s12879-017-2760-7)
Supplement: Supplementary file 1 — MICs (μg/ml) of antimicrobial agents for carbapenem-resistant K. pneumoniae strains tested in this study. (XLS 31 kb) [file 12879_2017_2760_MOESM1_ESM.xls]

## Sheet: Kp_MIC
	Carbapenem beta-lactam			Aminoglycoside		Fluoroquinolones	Trimethoprim Sulfamethoxazole	Glycylcycline	Polymixyn E
Sample Name	Imipenem	Meropenem	Ertapenem	Gentamicin	Amikacin	Ciprofloxacin	TMP/SMX	Tigecycline	Colistin
kp1	>=16	>=16	>=8	4	>=64	>=4	>=320	2	<=0,5
kp2	>=16	>=16	>=8	<=1	>=64	>=4	>=320	<=0,5	<=0,5
kp3	>=16	>=16	>=8	8	>=64	>=4	<=20	2	<=0,5
kp4	>=16	>=16	>=8	<=1	>=64	>=4	80	>=8	<=0,5
kp5	>=16	>=16	>=8	2	>=64	>=4	>=320	2	<=0,5
kp6	>=16	>=16	>=8	4	>=64	>=4	>=320	4	>=16
kp7	>=16	>=16	>=8	<=1	>=64	>=4	<=20	2	<=0,5
kp8	>=16	>=16	>=8	4	>=64	>=4	>=320	2	<=0,5
kp9	>=16	>=16	>=8	4	>=64	>=4	>=320	4	<=0,5
kp10	>=16	>=16	>=8	4	>=64	>=4	>=320	2	<=0,5
kp11	>=16	>=16	>=8	4	>=64	>=4	<=20	2	<=0,5
kp12	>=16	>=16	>=8	4	>=64	>=4	>=320	4	<=0,5
kp13	>=16	>=16	>=8	<=1	16	>=4	<=20	1	<=0,5
kp14	>=16	>=16	>=8	4	>=64	>=4	>=320	2	<=0,5
kp15	>=16	>=16	>=8	4	>=64	>=4	>=320	4	<=0,5
kp16	>=16	>=16	>=8	4	>=64	>=4	>=320	2	2
kp17	>=16	>=16	>=8	<=1	>=64	>=4	<=20	2	<=0,5
kp18	>=16	>=16	>=8	4	>=64	>=4	>=320	2	<=0,5
kp19	>=16	>=16	>=8	4	<=2	>=4	>=320	4	>=16
kp20	>=16	>=16	>=8	<=1	>=64	>=4	>=320	2	<=0,5
kp21	>=16	>=16	>=8	4	>=64	>=4	>=320	2	<=0,5
kp22	>=16	>=16	>=8	<=1	>=32	>=4	<=20	2	1
kp23	>=16	>=16	>=8	4	>=64	>=4	>=320	<=0,5	<=0,5
kp24	>=16	>=16	>=8	4	>=64	>=4	<=20	4	<=0,5
kp25	>=16	>=16	>=8	<=1	>=64	>=4	>=320	2	2
kp26	>=16	>=16	>=8	4	>=64	>=4	>=320	2	<=0,5
kp27	>=16	>=16	>=8	8	>=64	>=4	<=20	<=0,5	<=0,5
kp28	>=16	>=16	>=8	4	>=64	>=4	>=320	4	<=0,5
kp29	>=16	>=16	>=8	4	>=64	>=4	>=320	2	<=0,5
kp30	>=16	>=16	>=8	4	>=64	>=4	>=320	2	<=0,5
kp31	>=16	>=16	>=8	4	>=64	>=4	<=20	2	1
kp32	>=16	>=16	>=8	4	>=64	>=4	>=320	2	<=0,5
kp33	>=16	>=16	>=8	4	>=64	>=4	>=320	2	<=0,5
kp34	>=16	>=16	>=8	4	>=64	>=4	>=320	4	>=16
kp35	>=16	>=16	>=8	4	>=64	>=4	>=320	4	<=0,5
kp36	>=16	>=16	>=8	4	>=64	>=4	<=20	<=0,5	<=0,5
kp37	>=16	>=16	>=8	8	>=64	>=4	>=320	2	>=16
kp38	>=16	>=16	>=8	4	>=64	>=4	>=320	2	<=0,5
kp39	>=16	>=16	>=8	4	>=64	>=4	<=20	2	<=0,5
kp40	>=16	>=16	>=8	4	>=64	>=4	>=320	2	<=0,5
kp41	>=16	>=16	>=8	4	>=64	>=4	>=320	4	<=0,5
kp42	>=16	>=16	>=8	<=1	>=64	>=4	>=320	4	<=0,5
kp43	>=16	>=16	>=8	>=16	4	>=4	>=320	4	<=0,5
kp44	>=16	>=16	>=8	4	>=64	>=4	>=320	2	<=0,5
kp45	>=16	>=16	>=8	<=1	>=64	>=4	>=320	4	<=0,5
kp46	>=16	>=16	>=8	<=1	>=64	>=4	<=20	2	<=0,5
kp47	>=16	>=16	>=8	<=1	<=2	>=4	>=320	4	<=0,5
kp48	>=16	>=16	>=8	<=1	<=2	>=4	>=320	4	<=0,5
kp49	>=16	>=16	>=8	8	4	>=4	>=320	1	<=0,5
kp50	>=16	>=16	>=8	<=1	<=2	>=4	>=320	4	<=0,5
kp51	>=16	>=16	>=8	<=1	<=2	>=4	>=320	<=0,6	<=0,5
kp52	>=16	>=16	>=8	4	>=64	>=4	>=320	1	<=0,5
kp53	>=16	>=16	>=8	4	>=64	>=4	>=320	4	<=0,5
kp54	>=16	>=16	>=8	<=1	<=2	>=4	>=320	<=0,5	<=0,5
kp55	>=16	>=16	>=8	4	>=64	>=4	>=320	4	<=0,5
kp56	>=16	>=16	>=8	>=16	>=64	>=4	>=320	4	<=0,5
kp57	>=16	>=16	>=8	4	>=64	>=4	>=320	4	<=0,5
kp58	>=16	>=16	>=8	<=1	<=2	>=4	>=320	<=0,5	<=0,5
kp59	>=16	>=16	>=8	4	>=64	>=4	>=320	4	<=0,5
kp60	>=16	>=16	>=8	4	>=64	>=4	>=320	4	<=0,5
kp61	>=16	>=16	>=8	4	>=64	>=4	>=320	<=0,5	<=0,5
kp62	>=16	>=16	>=8	2	>=64	>=4	<=20	4	<=0,5
kp63	>=16	>=16	>=8	4	>=64	>=4	>=320	2	<=0,5
kp64	>=16	>=16	>=8	4	>=64	>=4	>=320	4	8
kp65	>=16	>=16	>=8	4	>=64	>=4	>=320	4	>=16
kp66	>=16	>=16	>=8	<=1	>=64	>=4	>=320	4	<=0,5
kp67	>=16	>=16	>=8	<=1	<=2	>=4	>=320	<=0,5	<=0,5
kp68	>=16	>=16	>=8	4	<=2	>=4	>=320	4	>=16
